# Supplementary material for: Genetic Entanglement Enables Ultrastable Biocontainment in the Mammalian Gut
Source: ACS Synth Biol. 2025 Sep 7;14(9):3696–708. doi: 10.1021/acssynbio.5c00412 (PMC12455656; doi:10.1021/acssynbio.5c00412)
Supplement: Supplementary file 5 [file sb5c00412_si_005.xlsx]

## Sheet: Sheet1
Name	IS911 in pEndo	plasmid multimer	SNPs	indels	promoter deletion	recombination	colE9 loss of function	IS911 in pTarget
pEnt-533	76	5	9	2	4	0	0	0
pEnt-533	75	1	1	1	0	1	0	0
pEndo	74	1	1	1	0	1	0	0
pEnt-533 (reop)	2	0	10	2	0	0	1	28
