# Supplementary material for: Genetic Entanglement Enables Ultrastable Biocontainment in the Mammalian Gut
Source: ACS Synth Biol. 2025 Sep 7;14(9):3696–708. doi: 10.1021/acssynbio.5c00412 (PMC12455656; doi:10.1021/acssynbio.5c00412)
Supplement: Supplementary file 6 [file sb5c00412_si_006.xlsx]

## Sheet: Sheet1
Name	Source	relative strength	sequence
BBa_J23114	https://parts.igem.org/Promoters/Catalog/Anderson	0.1	tttatggctagctcagtcctaggtacaatgctagc
BBa_J23107	https://parts.igem.org/Promoters/Catalog/Anderson	0.36	tttacggctagctcagccctaggtattatgctagc
BBa_J23108	https://parts.igem.org/Promoters/Catalog/Anderson	0.51	ctgacagctagctcagtcctaggtataatgctagc
BBa_J23106	https://parts.igem.org/Promoters/Catalog/Anderson	0.47	tttacggctagctcagtcctaggtatagtgctagc
BBa_J23100	https://parts.igem.org/Promoters/Catalog/Anderson	1	ttgacggctagctcagtcctaggtacagtgctagc
