# Supplementary material for: Genetic Entanglement Enables Ultrastable Biocontainment in the Mammalian Gut
Source: ACS Synth Biol. 2025 Sep 7;14(9):3696–708. doi: 10.1021/acssynbio.5c00412 (PMC12455656; doi:10.1021/acssynbio.5c00412)
Supplement: Supplementary file 7 [file sb5c00412_si_007.xlsx]

## Sheet: Figure 1D
Figure 1D
	37C				18C
		plasmid	Plasmid retention (%)			plasmid	Plasmid retention (%)
		N676Q pEndo	102.344			N676Q pEndo	80.7692
		N676Q pEndo	113.75			N676Q pEndo	95.5556
		N676Q pEndo	103.597			N676Q pEndo	85.1064
		pEnt-533	94.5455			pEnt-533	0
		pEnt-533	98.0583			pEnt-533	0
		pEnt-533	92.8571			pEnt-533	0
		pEnt-933	85.7143			pEnt-933	0
		pEnt-933	84.2105			pEnt-933	0
		pEnt-933	98.7179			pEnt-933	0

## Sheet: Figure 1E
Figure 1E
		plasmid	time (hours)	plasmid retention (%)
		N676Q pEndo	6	91.358
		N676Q pEndo	6	80.303
		N676Q pEndo	6	105.085
		N676Q pEndo	7	100
		N676Q pEndo	7	100.68
		N676Q pEndo	7	116.667
		N676Q pEndo	8	244
		N676Q pEndo	8	115.132
		N676Q pEndo	8	106.202
		N676Q pEndo	9	117.197
		N676Q pEndo	9	83.0986
		N676Q pEndo	9	137.5
		N676Q pEndo	10	116.73
		N676Q pEndo	10	96.5517
		N676Q pEndo	10	84.6939
		N676Q pEndo	11	123.116
		N676Q pEndo	11	110
		N676Q pEndo	11	103.529
		N676Q pEndo	12	96.5385
		N676Q pEndo	12	102.439
		N676Q pEndo	12	98.6395
		pEnt-533	6	24.4444
		pEnt-533	6	55.7377
		pEnt-533	6	50
		pEnt-533	7	16.5775
		pEnt-533	7	31.1927
		pEnt-533	7	27.5862
		pEnt-533	8	5.84795
		pEnt-533	8	9.55414
		pEnt-533	8	16.8224
		pEnt-533	9	1.2605
		pEnt-533	9	4.57143
		pEnt-533	9	2.58065
		pEnt-533	10	0.917431
		pEnt-533	10	1.2
		pEnt-533	10	1.00503
		pEnt-533	11	0
		pEnt-533	11	0.359712
		pEnt-533	11	0.520833
		pEnt-533	12	0
		pEnt-533	12	0.166389
		pEnt-533	12	0.181488
		pEndo	6	42.8571
		pEndo	6	62.1212
		pEndo	6	35.7143
		pEndo	7	28.2609
		pEndo	7	37.2093
		pEndo	7	34.375
		pEndo	8	16.6667
		pEndo	8	24.5614
		pEndo	8	17.6991
		pEndo	9	13.3333
		pEndo	9	13.7755
		pEndo	9	14.7059
		pEndo	10	3.8674
		pEndo	10	7.21649
		pEndo	10	4.86726
		pEndo	11	0.363636
		pEndo	11	5.39419
		pEndo	11	2.59067
		pEndo	12	0.406504
		pEndo	12	0.881057
		pEndo	12	0.719424

## Sheet: Figure 1F
Figure 1F
	plasmid	# pTarget/cell	log10 change		sample	pTarget Cq	gDNA Cq
	EM1	0.00494227	0.354602		EM1	13.864	15.785
	EM1	0.00381495	0.321456		EM1	13.846	15.405
	EM1	0.00253709	0.289248		EM1	13.873	14.862
	EM1	0.00351473	0.424647		EM1	13.469	14.911
	EM1	0.00365691	0.45404		EM1	13.402	14.899
	EM1	0.00276294	-0.100064		EM1	13.687	14.794
	EM1	0.00375159	0.0838036		EM1	13.599	15.133
	EM1	0.00288257	0.0803639		EM1	13.493	14.658
	EM1	0.00290981	0.0963116		EM1	13.47	14.648
	EM1	0.00210854	-0.120077		EM1	14.125	14.857
	EM1	0.00254616	-0.0778623		EM1	13.875	14.869
	EM1	0.00232895	-0.0456542		EM1	13.974	14.844
	EM1	0.003006	0.0190747		EM1	13.554	14.778
	EM1	0.00308145	0.0534717		EM1	13.608	14.867
	EM1	0.00296885	0.0171985		EM1	13.613	14.82
	EM2	0.00371916	0.430901		EM2	13.62	15.142
	EM2	0.0028201	0.304257		EM2	13.901	15.038
	EM2	0.00295617	0.274238		EM2	13.921	15.124
	EM2	0.00356095	0.437467		EM2	13.428	14.888
	EM2	0.00267486	0.351162		EM2	13.731	14.793
	EM2	0.00323902	-0.186682		EM2	13.964	15.295
	EM2	0.00254435	-0.0021889		EM2	13.874	14.867
	EM2	0.00230112	-0.0606638		EM2	13.944	14.797
	EM2	0.00323731	0.003127		EM2	13.768	15.097
	EM2	0.0027336	-0.0278303		EM2	13.83	14.923
	EM2	0.00248733	-0.110696		EM2	13.98	14.942
	EM2	0.00267863	0.0287684		EM2	13.736	14.8
	EM2	0.00305864	-0.0165731		EM2	13.668	14.917
	EM2	0.00420656	-0.0409637		EM2	13.91	15.606
	EM2	0.00345387	0.0422145		EM2	13.533	14.951
	pEnt-533	4.72333e-05	-1.46281		pEnt-533	19.676	15.134
	pEnt-533	8.93086e-05	-1.33679		pEnt-533	19.149	15.494
	pEnt-533	5.43303e-05	-1.44436		pEnt-533	19.417	15.069
	pEnt-533	5.53759e-05	-1.40402		pEnt-533	19.317	14.995
	pEnt-533	5.15077e-05	-1.40621		pEnt-533	19.351	14.928
	pEnt-533	8.08879e-06	-2.63231		pEnt-533	21.785	14.79
	pEnt-533	9.74327e-06	-2.42124		pEnt-533	21.61	14.874
	pEnt-533	1.52186e-05	-2.44156		pEnt-533	21.558	15.445
	pEnt-533	9.97135e-06	-2.48096		pEnt-533	21.712	15.009
	pEnt-533	8.23381e-06	-2.52318		pEnt-533	21.81	14.84
	pEnt-533	5.76261e-06	-2.79304		pEnt-533	22.558	15.094
	pEnt-533	5.31128e-06	-2.72987		pEnt-533	22.558	14.98
	pEnt-533	6.61558e-06	-2.75051		pEnt-533	22.411	15.139
	pEnt-533	5.19488e-06	-2.74394		pEnt-533	22.554	14.945
	pEnt-533	4.43083e-06	-2.84526		pEnt-533	22.767	14.937
					Nissle	14.998	14.902
					Nissle	14.874	14.988
					Nissle	14.798	15.111
					Nissle	14.827	14.813
					Nissle	14.854	14.95
					Nissle	13.367	14.871
					Nissle	13.867	14.921
					Nissle	13.75	14.777
					Nissle	13.778	15.405
					Nissle	13.741	14.843
					Nissle	13.626	15.209
					Nissle	13.828	15.364
					Nissle	13.615	14.831
					Nissle	13.779	14.808
					Nissle	13.668	14.844
					pTarget 100-fold diluted	6.665	-
					pTarget 100-fold diluted	6.609	-
					pTarget 100-fold diluted	6.622	-
					pTarget 1,000-fold diluted	9.47	-
					pTarget 1,000-fold diluted	9.409	-
					pTarget 1,000-fold diluted	9.488	-
					pTarget 10,000-fold diluted	12.358	-
					pTarget 10,000-fold diluted	12.526	-
					pTarget 10,000-fold diluted	12.538	-
					pTarget 100,000-fold diluted	15.741	-
					pTarget 100,000-fold diluted	15.809	-
					pTarget 100,000-fold diluted	15.966	-
					pTarget 1,000,000-fold diluted	19.067	-
					pTarget 1,000,000-fold diluted	19.12	-
					pTarget 1,000,000-fold diluted	19.075	-
					pTarget 10,000,000-fold diluted	22.457	-
					pTarget 10,000,000-fold diluted	22.5	-
					pTarget 10,000,000-fold diluted	22.641	-
					gDNA 10-fold diluted	-	15.17
					gDNA 10-fold diluted	-	15.137
					gDNA 10-fold diluted	-	15.352
					gDNA 100-fold diluted	-	18.07
					gDNA 100-fold diluted	-	18.152
					gDNA 100-fold diluted	-	18.335
					gDNA 1,000-fold diluted	-	21.604
					gDNA 1,000-fold diluted	-	21.61
					gDNA 1,000-fold diluted	-	21.495
					gDNA 10,000-fold diluted	-	24.623
					gDNA 10,000-fold diluted	-	25.022
					gDNA 10,000-fold diluted	-	25.003
					gDNA 100,000-fold diluted	-	28.192
					gDNA 100,000-fold diluted	-	28.557
					gDNA 100,000-fold diluted	-	28.782
					gDNA 1,000,000-fold diluted	-	31.315
					gDNA 1,000,000-fold diluted	-	30.516
					gDNA 1,000,000-fold diluted	-	30.58

## Sheet: Figure 2C
Figure 2C
	[Cm]	0 mg/mL					5 mg/mL					15 mg/mL					25 mg/mL
		time (min)	sample	mean	stdev		time (min)	sample	mean	stdev		time (min)	sample	mean	stdev		time (min)	sample	mean	stdev
		9.73333	pEnt-533	0.0966667	0.00152753		9.73333	pEnt-533	0.0963333	0.00057735		9.73333	pEnt-533	0.0946667	0.0023094		9.73333	pEnt-533	0.0996667	0.0011547
		19.7333	pEnt-533	0.0973333	0.0011547		19.7333	pEnt-533	0.0973333	0.00152753		19.7333	pEnt-533	0.0963333	0.0011547		19.7333	pEnt-533	0.100667	0.00057735
		29.7333	pEnt-533	0.099	0.001		29.7333	pEnt-533	0.099	0.001		29.7333	pEnt-533	0.098	0.001		29.7333	pEnt-533	0.103667	0.0023094
		39.7333	pEnt-533	0.101333	0.0011547		39.7333	pEnt-533	0.100667	0.00057735		39.7333	pEnt-533	0.1	0.001		39.7333	pEnt-533	0.104667	0.00251661
		49.7333	pEnt-533	0.105	0		49.7333	pEnt-533	0.103667	0.00057735		49.7333	pEnt-533	0.101333	0.00152753		49.7333	pEnt-533	0.107	0.003
		59.7333	pEnt-533	0.112333	0.00057735		59.7333	pEnt-533	0.108333	0.0011547		59.7333	pEnt-533	0.103333	0.00152753		59.7333	pEnt-533	0.11	0.006245
		69.7333	pEnt-533	0.122	0.001		69.7333	pEnt-533	0.114333	0.00152753		69.7333	pEnt-533	0.106333	0.0023094		69.7333	pEnt-533	0.113333	0.00757188
		79.7333	pEnt-533	0.132333	0.00057735		79.7333	pEnt-533	0.121333	0.00152753		79.7333	pEnt-533	0.109	0.00264575		79.7333	pEnt-533	0.116	0.00953939
		89.7333	pEnt-533	0.151	0.001		89.7333	pEnt-533	0.131	0.002		89.7333	pEnt-533	0.113	0.0034641		89.7333	pEnt-533	0.119333	0.0118462
		99.7333	pEnt-533	0.177333	0.00208167		99.7333	pEnt-533	0.143	0.003		99.7333	pEnt-533	0.117	0.0034641		99.7333	pEnt-533	0.122333	0.0127017
		109.733	pEnt-533	0.212333	0.0090185		109.733	pEnt-533	0.158	0.00360555		109.733	pEnt-533	0.122	0.0034641		109.733	pEnt-533	0.123333	0.0109697
		119.733	pEnt-533	0.256333	0.0111505		119.733	pEnt-533	0.178333	0.00416333		119.733	pEnt-533	0.128	0.0043589		119.733	pEnt-533	0.125333	0.0102144
		129.733	pEnt-533	0.300667	0.0100664		129.733	pEnt-533	0.203	0.006		129.733	pEnt-533	0.134333	0.00404145		129.733	pEnt-533	0.129	0.010583
		139.733	pEnt-533	0.351667	0.00802081		139.733	pEnt-533	0.229333	0.00416333		139.733	pEnt-533	0.142333	0.00493288		139.733	pEnt-533	0.131333	0.0106927
		149.733	pEnt-533	0.391667	0.0193477		149.733	pEnt-533	0.257333	0.00832666		149.733	pEnt-533	0.150667	0.00568624		149.733	pEnt-533	0.138667	0.0138684
		159.733	pEnt-533	0.440333	0.0162891		159.733	pEnt-533	0.293667	0.00873689		159.733	pEnt-533	0.162	0.006245		159.733	pEnt-533	0.144333	0.0146401
		169.733	pEnt-533	0.481333	0.0181475		169.733	pEnt-533	0.320667	0.0135769		169.733	pEnt-533	0.172333	0.00702377		169.733	pEnt-533	0.150333	0.0170392
		179.733	pEnt-533	0.521667	0.0168028		179.733	pEnt-533	0.354	0.017		179.733	pEnt-533	0.187	0.00888819		179.733	pEnt-533	0.158	0.019
		189.733	pEnt-533	0.560333	0.0178979		189.733	pEnt-533	0.392	0.0185203		189.733	pEnt-533	0.205	0.0112694		189.733	pEnt-533	0.165333	0.0197569
		199.733	pEnt-533	0.588	0.0157162		199.733	pEnt-533	0.428667	0.00723418		199.733	pEnt-533	0.229667	0.0120968		199.733	pEnt-533	0.168333	0.0185831
		209.733	pEnt-533	0.627667	0.0215484		209.733	pEnt-533	0.471	0.0150997		209.733	pEnt-533	0.255	0.0167033		209.733	pEnt-533	0.179333	0.0211266
		219.733	pEnt-533	0.655667	0.0142244		219.733	pEnt-533	0.501667	0.0194251		219.733	pEnt-533	0.284	0.0220681		219.733	pEnt-533	0.190667	0.023094
		229.733	pEnt-533	0.677	0.0101489		229.733	pEnt-533	0.532	0.0157162		229.733	pEnt-533	0.311333	0.0270617		229.733	pEnt-533	0.200667	0.0257358
		239.733	pEnt-533	0.687667	0.0160728		239.733	pEnt-533	0.563333	0.0083865		239.733	pEnt-533	0.34	0.0229129		239.733	pEnt-533	0.205667	0.0262742
		249.733	pEnt-533	0.707	0.0175784		249.733	pEnt-533	0.588667	0.0138684		249.733	pEnt-533	0.373667	0.0246847		249.733	pEnt-533	0.219333	0.0309246
		259.733	pEnt-533	0.725333	0.0228983		259.733	pEnt-533	0.615333	0.0142945		259.733	pEnt-533	0.400667	0.0276104		259.733	pEnt-533	0.242	0.0384318
		269.733	pEnt-533	0.727333	0.0206478		269.733	pEnt-533	0.631333	0.0106927		269.733	pEnt-533	0.427	0.0259422		269.733	pEnt-533	0.258	0.0445421
		279.733	pEnt-533	0.738333	0.0253246		279.733	pEnt-533	0.649	0.0115326		279.733	pEnt-533	0.449667	0.0283608		279.733	pEnt-533	0.279667	0.0500233
		289.733	pEnt-533	0.744333	0.0265016		289.733	pEnt-533	0.662333	0.010116		289.733	pEnt-533	0.478333	0.0277909		289.733	pEnt-533	0.299333	0.0527289
		299.733	pEnt-533	0.754333	0.0260832		299.733	pEnt-533	0.676	0.0104403		299.733	pEnt-533	0.498	0.0304138		299.733	pEnt-533	0.326333	0.0553022
		309.733	pEnt-533	0.776	0.0284781		309.733	pEnt-533	0.692	0.00953939		309.733	pEnt-533	0.539667	0.0208167		309.733	pEnt-533	0.337	0.053507
		319.733	pEnt-533	0.789667	0.0292803		319.733	pEnt-533	0.708333	0.00945163		319.733	pEnt-533	0.564667	0.0145717		319.733	pEnt-533	0.356333	0.0530126
		329.733	pEnt-533	0.792667	0.0306649		329.733	pEnt-533	0.711	0.0087178		329.733	pEnt-533	0.583333	0.0113725		329.733	pEnt-533	0.376333	0.0496017
		339.733	pEnt-533	0.796333	0.0293995		339.733	pEnt-533	0.718333	0.010116		339.733	pEnt-533	0.603667	0.0150444		339.733	pEnt-533	0.413333	0.0497427
		349.733	pEnt-533	0.802333	0.0308275		349.733	pEnt-533	0.724	0.0087178		349.733	pEnt-533	0.618667	0.0143643		349.733	pEnt-533	0.440667	0.0484183
		359.733	pEnt-533	0.812333	0.0303699		359.733	pEnt-533	0.734667	0.0107858		359.733	pEnt-533	0.64	0.0115326		359.733	pEnt-533	0.466333	0.0462637
		369.733	pEnt-533	0.818	0.031		369.733	pEnt-533	0.741667	0.00896289		369.733	pEnt-533	0.661333	0.00585947		369.733	pEnt-533	0.490667	0.0437531
		379.733	pEnt-533	0.822333	0.0301054		379.733	pEnt-533	0.747667	0.00737111		379.733	pEnt-533	0.669667	0.0080829		379.733	pEnt-533	0.520333	0.0410163
		389.733	pEnt-533	0.834667	0.0312143		389.733	pEnt-533	0.759	0.006245		389.733	pEnt-533	0.681667	0.00472582		389.733	pEnt-533	0.544333	0.0405134
		399.733	pEnt-533	0.837667	0.0335609		399.733	pEnt-533	0.761333	0.00665833		399.733	pEnt-533	0.692	0.00519615		399.733	pEnt-533	0.571	0.0342199
		409.733	pEnt-533	0.849667	0.0349905		409.733	pEnt-533	0.770667	0.0090185		409.733	pEnt-533	0.699667	0.00635085		409.733	pEnt-533	0.595333	0.0263122
		419.733	pEnt-533	0.853	0.0336452		419.733	pEnt-533	0.774667	0.00665833		419.733	pEnt-533	0.707667	0.00986577		419.733	pEnt-533	0.615667	0.0239653
		429.733	pEnt-533	0.859	0.0331512		429.733	pEnt-533	0.782667	0.0117189		429.733	pEnt-533	0.721	0.014		429.733	pEnt-533	0.632	0.0190526
		439.733	pEnt-533	0.882333	0.0330051		439.733	pEnt-533	0.804	0.00818535		439.733	pEnt-533	0.738667	0.0115902		439.733	pEnt-533	0.650667	0.0209841
		449.733	pEnt-533	0.880333	0.0336056		449.733	pEnt-533	0.803667	0.00665833		449.733	pEnt-533	0.738	0.0052915		449.733	pEnt-533	0.676	0.0234307
		459.733	pEnt-533	0.888333	0.0297377		459.733	pEnt-533	0.806667	0.00929157		459.733	pEnt-533	0.744	0.00781025		459.733	pEnt-533	0.692	0.0213776
		469.733	pEnt-533	0.894667	0.0315331		469.733	pEnt-533	0.813667	0.00814453		469.733	pEnt-533	0.749667	0.00723418		469.733	pEnt-533	0.701333	0.0198578
		479.733	pEnt-533	0.900333	0.0303535		479.733	pEnt-533	0.818667	0.00929157		479.733	pEnt-533	0.760333	0.00750555		479.733	pEnt-533	0.713	0.016
		489.733	pEnt-533	0.905333	0.0287112		489.733	pEnt-533	0.825333	0.00907377		489.733	pEnt-533	0.766	0.00818535		489.733	pEnt-533	0.720333	0.0113725
		499.733	pEnt-533	0.916333	0.0362951		499.733	pEnt-533	0.838667	0.00472582		499.733	pEnt-533	0.777667	0.00814453		499.733	pEnt-533	0.736667	0.0105987
		509.733	pEnt-533	0.916667	0.0315331		509.733	pEnt-533	0.837667	0.0080829		509.733	pEnt-533	0.777	0.00781025		509.733	pEnt-533	0.740667	0.00986577
		519.733	pEnt-533	0.932333	0.0285715		519.733	pEnt-533	0.848667	0.00832666		519.733	pEnt-533	0.786667	0.00723418		519.733	pEnt-533	0.747	0.00781025
		529.733	pEnt-533	0.940333	0.0260064		529.733	pEnt-533	0.855333	0.00907377		529.733	pEnt-533	0.792333	0.00873689		529.733	pEnt-533	0.753333	0.00757188
		539.733	pEnt-533	0.939667	0.0315013		539.733	pEnt-533	0.856	0.00953939		539.733	pEnt-533	0.795667	0.00814453		539.733	pEnt-533	0.762667	0.0080829
		549.733	pEnt-533	0.948	0.0285132		549.733	pEnt-533	0.861	0.00964365		549.733	pEnt-533	0.800333	0.00929157		549.733	pEnt-533	0.771	0.00793725
		559.733	pEnt-533	0.953667	0.0290918		559.733	pEnt-533	0.865	0.0087178		559.733	pEnt-533	0.804667	0.0080829		559.733	pEnt-533	0.776333	0.00650641
		569.733	pEnt-533	0.958	0.0286182		569.733	pEnt-533	0.870333	0.00945163		569.733	pEnt-533	0.809	0.00781025		569.733	pEnt-533	0.784333	0.00763763
		579.733	pEnt-533	0.980333	0.0337095		579.733	pEnt-533	0.897	0.00458258		579.733	pEnt-533	0.834	0.00984886		579.733	pEnt-533	0.799667	0.00702377
		589.733	pEnt-533	0.975333	0.028746		589.733	pEnt-533	0.889333	0.0083865		589.733	pEnt-533	0.826333	0.00757188		589.733	pEnt-533	0.802333	0.00981495
		599.733	pEnt-533	0.979667	0.0282902		599.733	pEnt-533	0.897	0.0122882		599.733	pEnt-533	0.833	0.0121244		599.733	pEnt-533	0.806333	0.00929157
		609.733	pEnt-533	0.980333	0.0313422		609.733	pEnt-533	0.898333	0.0120968		609.733	pEnt-533	0.834333	0.0109697		609.733	pEnt-533	0.808667	0.0085049
		619.733	pEnt-533	0.982667	0.0341516		619.733	pEnt-533	0.904	0.00608276		619.733	pEnt-533	0.842333	0.00873689		619.733	pEnt-533	0.819667	0.00776745
		629.733	pEnt-533	0.993667	0.0308923		629.733	pEnt-533	0.914333	0.0102144		629.733	pEnt-533	0.847667	0.0133167		629.733	pEnt-533	0.822333	0.0125831
		639.733	pEnt-533	0.994667	0.0344867		639.733	pEnt-533	0.916333	0.0128582		639.733	pEnt-533	0.851333	0.00971253		639.733	pEnt-533	0.828	0.0127671
		649.733	pEnt-533	1.00233	0.0303535		649.733	pEnt-533	0.922333	0.0106927		649.733	pEnt-533	0.856667	0.0115902		649.733	pEnt-533	0.833667	0.0146401
		659.733	pEnt-533	1.004	0.0317648		659.733	pEnt-533	0.924667	0.0119304		659.733	pEnt-533	0.862667	0.00896289		659.733	pEnt-533	0.839667	0.0145029
		669.733	pEnt-533	1.00867	0.0344867		669.733	pEnt-533	0.930667	0.0125831		669.733	pEnt-533	0.868333	0.00945163		669.733	pEnt-533	0.845333	0.0150111
		679.733	pEnt-533	1.01333	0.0332916		679.733	pEnt-533	0.937	0.01253		679.733	pEnt-533	0.874667	0.00814453		679.733	pEnt-533	0.850333	0.0165025
		689.733	pEnt-533	1.018	0.0331512		689.733	pEnt-533	0.938	0.014		689.733	pEnt-533	0.880333	0.0083865		689.733	pEnt-533	0.855	0.018
		699.733	pEnt-533	1.03933	0.0369098		699.733	pEnt-533	0.956667	0.00665833		699.733	pEnt-533	0.897	0.006245		699.733	pEnt-533	0.87	0.0141067
		709.717	pEnt-533	1.02667	0.0403774		709.717	pEnt-533	0.949333	0.0061101		709.717	pEnt-533	0.894667	0.00416333		709.717	pEnt-533	0.875333	0.0145029
		719.733	pEnt-533	1.04333	0.0389915		719.733	pEnt-533	0.957667	0.00814453		719.733	pEnt-533	0.899	0.00608276		719.733	pEnt-533	0.878667	0.0181475
		9.73333	pEndo	0.0986667	0.00208167		9.73333	pEndo	0.0953333	0.00321455		9.73333	pEndo	0.0986667	0.00305505		9.73333	pEndo	0.0996667	0.0051316
		19.7333	pEndo	0.0976667	0.00208167		19.7333	pEndo	0.101667	0.00550757		19.7333	pEndo	0.103333	0.00152753		19.7333	pEndo	0.1	0.004
		29.7333	pEndo	0.099	0.00173205		29.7333	pEndo	0.102667	0.00472582		29.7333	pEndo	0.104333	0.00152753		29.7333	pEndo	0.101667	0.00404145
		39.7333	pEndo	0.101667	0.00208167		39.7333	pEndo	0.112	0.005		39.7333	pEndo	0.111667	0.00251661		39.7333	pEndo	0.106333	0.00493288
		49.7333	pEndo	0.105333	0.00321455		49.7333	pEndo	0.121	0.006245		49.7333	pEndo	0.118	0.00360555		49.7333	pEndo	0.111667	0.00635085
		59.7333	pEndo	0.111	0.0043589		59.7333	pEndo	0.124	0.00655744		59.7333	pEndo	0.125333	0.00208167		59.7333	pEndo	0.117667	0.00723418
		69.7333	pEndo	0.118667	0.00550757		69.7333	pEndo	0.132	0.00608276		69.7333	pEndo	0.137	0.00173205		69.7333	pEndo	0.127	0.00888819
		79.7333	pEndo	0.128667	0.00665833		79.7333	pEndo	0.139667	0.0023094		79.7333	pEndo	0.152	0.002		79.7333	pEndo	0.138	0.0111355
		89.7333	pEndo	0.143	0.008544		89.7333	pEndo	0.152333	0.00208167		89.7333	pEndo	0.171333	0.00493288		89.7333	pEndo	0.156667	0.0145717
		99.7333	pEndo	0.162667	0.0115036		99.7333	pEndo	0.169667	0.00057735		99.7333	pEndo	0.196	0.00953939		99.7333	pEndo	0.180667	0.016563
		109.733	pEndo	0.189	0.0144222		109.733	pEndo	0.202	0.00519615		109.733	pEndo	0.24	0.005		109.733	pEndo	0.216667	0.0261598
		119.733	pEndo	0.22	0.0181934		119.733	pEndo	0.228667	0.00503322		119.733	pEndo	0.272	0.0104403		119.733	pEndo	0.263333	0.0360046
		129.733	pEndo	0.254333	0.0270062		129.733	pEndo	0.263	0.0115326		129.733	pEndo	0.312	0.00916515		129.733	pEndo	0.312333	0.0460036
		139.733	pEndo	0.287	0.0373631		139.733	pEndo	0.292	0.0135277		139.733	pEndo	0.338667	0.0124231		139.733	pEndo	0.349667	0.044456
		149.733	pEndo	0.308667	0.0361156		149.733	pEndo	0.309667	0.00776745		149.733	pEndo	0.360667	0.020108		149.733	pEndo	0.389667	0.0417892
		159.733	pEndo	0.347333	0.0563057		159.733	pEndo	0.342667	0.0144684		159.733	pEndo	0.408667	0.0221209		159.733	pEndo	0.438667	0.0415251
		169.733	pEndo	0.375333	0.0635164		169.733	pEndo	0.368667	0.0172434		169.733	pEndo	0.436333	0.023029		169.733	pEndo	0.468333	0.0344287
		179.733	pEndo	0.412	0.0793725		179.733	pEndo	0.402667	0.0225019		179.733	pEndo	0.472667	0.0250267		179.733	pEndo	0.500333	0.0212211
		189.733	pEndo	0.443333	0.0873632		189.733	pEndo	0.438667	0.0265016		189.733	pEndo	0.508333	0.0231157		189.733	pEndo	0.537333	0.0145717
		199.733	pEndo	0.529	0.077		199.733	pEndo	0.526333	0.0201329		199.733	pEndo	0.574	0.0153948		199.733	pEndo	0.570333	0.0175024
		209.733	pEndo	0.526	0.0858604		209.733	pEndo	0.521333	0.01823		209.733	pEndo	0.572667	0.0221886		209.733	pEndo	0.603667	0.0107858
		219.733	pEndo	0.549333	0.0918767		219.733	pEndo	0.544667	0.0237136		219.733	pEndo	0.602	0.0252389		219.733	pEndo	0.629333	0.00416333
		229.733	pEndo	0.583333	0.0945216		229.733	pEndo	0.578667	0.0247049		229.733	pEndo	0.629667	0.0241316		229.733	pEndo	0.650333	0.00503322
		239.733	pEndo	0.641333	0.0716194		239.733	pEndo	0.633	0.0155242		239.733	pEndo	0.661333	0.0109697		239.733	pEndo	0.673333	0.0064291
		249.733	pEndo	0.648667	0.0730365		249.733	pEndo	0.640667	0.0115902		249.733	pEndo	0.667667	0.0106927		249.733	pEndo	0.692667	0.00208167
		259.733	pEndo	0.660667	0.0802268		259.733	pEndo	0.652333	0.0140119		259.733	pEndo	0.677	0.0130767		259.733	pEndo	0.705	0.00781025
		269.733	pEndo	0.683667	0.0644696		269.733	pEndo	0.669333	0.00750555		269.733	pEndo	0.689333	0.0064291		269.733	pEndo	0.71	0.0138924
		279.733	pEndo	0.696667	0.0617765		279.733	pEndo	0.682333	0.0110151		279.733	pEndo	0.696	0.0043589		279.733	pEndo	0.719667	0.0118462
		289.733	pEndo	0.712	0.0537029		289.733	pEndo	0.690667	0.00493288		289.733	pEndo	0.702667	0.0051316		289.733	pEndo	0.723667	0.0137961
		299.733	pEndo	0.720667	0.0575529		299.733	pEndo	0.698667	0.00907377		299.733	pEndo	0.710667	0.00550757		299.733	pEndo	0.734333	0.0136137
		309.733	pEndo	0.741333	0.057657		309.733	pEndo	0.714	0.008		309.733	pEndo	0.723	0.010583		309.733	pEndo	0.750667	0.0170392
		319.733	pEndo	0.754667	0.0559404		319.733	pEndo	0.729	0.00984886		319.733	pEndo	0.735667	0.0118462		319.733	pEndo	0.763667	0.0197315
		329.733	pEndo	0.762	0.0582065		329.733	pEndo	0.730333	0.0085049		329.733	pEndo	0.738667	0.0102144		329.733	pEndo	0.77	0.0204206
		339.733	pEndo	0.775	0.063		339.733	pEndo	0.733333	0.0070946		339.733	pEndo	0.741667	0.00550757		339.733	pEndo	0.771	0.0190788
		349.733	pEndo	0.781333	0.0599194		349.733	pEndo	0.734333	0.00251661		349.733	pEndo	0.744333	0.0051316		349.733	pEndo	0.776667	0.0196554
		359.733	pEndo	0.798333	0.060302		359.733	pEndo	0.747333	0.00404145		359.733	pEndo	0.754333	0.00416333		359.733	pEndo	0.784667	0.0179258
		369.733	pEndo	0.807	0.0600999		369.733	pEndo	0.752667	0.00404145		369.733	pEndo	0.758	0.007		369.733	pEndo	0.787667	0.0181475
		379.733	pEndo	0.812667	0.0585861		379.733	pEndo	0.758333	0.00404145		379.733	pEndo	0.763667	0.00750555		379.733	pEndo	0.796	0.0227156
		389.733	pEndo	0.811333	0.0567656		389.733	pEndo	0.766667	0.00680686		389.733	pEndo	0.769667	0.0106927		389.733	pEndo	0.800667	0.0232881
		399.733	pEndo	0.821333	0.0582266		399.733	pEndo	0.770333	0.0046188		399.733	pEndo	0.774667	0.0085049		399.733	pEndo	0.808	0.0226053
		409.733	pEndo	0.836333	0.0540771		409.733	pEndo	0.779667	0.0070946		409.733	pEndo	0.784667	0.00960902		409.733	pEndo	0.819333	0.0232451
		419.733	pEndo	0.842667	0.0562168		419.733	pEndo	0.782	0.0052915		419.733	pEndo	0.788333	0.010504		419.733	pEndo	0.821	0.0244336
		429.733	pEndo	0.855667	0.0535755		429.733	pEndo	0.795667	0.0085049		429.733	pEndo	0.796333	0.0104083		429.733	pEndo	0.831333	0.0249466
		439.733	pEndo	0.856333	0.0565803		439.733	pEndo	0.809	0.0052915		439.733	pEndo	0.810333	0.0136137		439.733	pEndo	0.846333	0.0249466
		449.733	pEndo	0.863	0.0518845		449.733	pEndo	0.805333	0.0061101		449.733	pEndo	0.809	0.008544		449.733	pEndo	0.850333	0.025482
		459.733	pEndo	0.877333	0.0527289		459.733	pEndo	0.813	0.004		459.733	pEndo	0.813333	0.0115036		459.733	pEndo	0.855667	0.0257358
		469.733	pEndo	0.885	0.0497293		469.733	pEndo	0.818667	0.00550757		469.733	pEndo	0.816667	0.0120139		469.733	pEndo	0.858333	0.0255799
		479.733	pEndo	0.893333	0.051984		479.733	pEndo	0.825	0.005		479.733	pEndo	0.822667	0.0132035		479.733	pEndo	0.865333	0.0275923
		489.733	pEndo	0.900333	0.0483873		489.733	pEndo	0.831	0.00655744		489.733	pEndo	0.829	0.0144222		489.733	pEndo	0.87	0.027074
		499.733	pEndo	0.895	0.0553444		499.733	pEndo	0.834333	0.00568624		499.733	pEndo	0.839	0.0150997		499.733	pEndo	0.883667	0.0300888
		509.733	pEndo	0.908333	0.0531633		509.733	pEndo	0.839667	0.00665833		509.733	pEndo	0.84	0.014		509.733	pEndo	0.888333	0.0271355
		519.733	pEndo	0.918667	0.0525484		519.733	pEndo	0.854	0.006245		519.733	pEndo	0.850333	0.0136504		519.733	pEndo	0.892667	0.0283078
		529.733	pEndo	0.927	0.0523737		529.733	pEndo	0.859333	0.00602771		529.733	pEndo	0.856	0.0137477		529.733	pEndo	0.898333	0.029023
		539.733	pEndo	0.932667	0.0486861		539.733	pEndo	0.857667	0.0051316		539.733	pEndo	0.855667	0.0150444		539.733	pEndo	0.903	0.0314325
		549.733	pEndo	0.939667	0.0510816		549.733	pEndo	0.865	0.004		549.733	pEndo	0.863	0.0145258		549.733	pEndo	0.907667	0.0320052
		559.733	pEndo	0.940667	0.0522909		559.733	pEndo	0.867333	0.0051316		559.733	pEndo	0.866333	0.0140475		559.733	pEndo	0.912	0.0323574
		569.733	pEndo	0.947	0.0524214		569.733	pEndo	0.870333	0.00404145		569.733	pEndo	0.868333	0.0150444		569.733	pEndo	0.918	0.0323574
		579.733	pEndo	0.960333	0.0532666		579.733	pEndo	0.887667	0.00665833		579.733	pEndo	0.887333	0.0190088		579.733	pEndo	0.938667	0.0284488
		589.733	pEndo	0.957	0.0554887		589.733	pEndo	0.882667	0.00472582		589.733	pEndo	0.881333	0.0123423		589.733	pEndo	0.933333	0.0317857
		599.733	pEndo	0.965	0.051449		599.733	pEndo	0.887	0.00608276		599.733	pEndo	0.887333	0.0145029		599.733	pEndo	0.941333	0.0316596
		609.733	pEndo	0.966667	0.0505602		609.733	pEndo	0.885667	0.00737111		609.733	pEndo	0.889667	0.0166233		609.733	pEndo	0.941333	0.0328836
		619.733	pEndo	0.962333	0.0565184		619.733	pEndo	0.891333	0.00550757		619.733	pEndo	0.894333	0.0190088		619.733	pEndo	0.950333	0.0330807
		629.733	pEndo	0.976667	0.0558957		629.733	pEndo	0.904333	0.0051316		629.733	pEndo	0.907667	0.0151438		629.733	pEndo	0.957333	0.0335012
		639.733	pEndo	0.981	0.0533573		639.733	pEndo	0.902333	0.00602771		639.733	pEndo	0.905667	0.0185562		639.733	pEndo	0.961333	0.0352184
		649.733	pEndo	0.987	0.0564535		649.733	pEndo	0.912667	0.00450925		649.733	pEndo	0.915667	0.0136137		649.733	pEndo	0.964667	0.0332616
		659.733	pEndo	0.991667	0.0551029		659.733	pEndo	0.912	0.007		659.733	pEndo	0.915	0.0183303		659.733	pEndo	0.972	0.0365923
		669.733	pEndo	0.995667	0.0547844		669.733	pEndo	0.917333	0.00737111		669.733	pEndo	0.918333	0.0188768		669.733	pEndo	0.977333	0.0376475
		679.733	pEndo	1.00333	0.0561991		679.733	pEndo	0.922	0.00360555		679.733	pEndo	0.924	0.0177764		679.733	pEndo	0.982	0.0384318
		689.733	pEndo	1.00833	0.0558957		689.733	pEndo	0.925667	0.00404145		689.733	pEndo	0.929667	0.0172143		689.733	pEndo	0.986333	0.0378594
		699.733	pEndo	1.01267	0.0603517		699.733	pEndo	0.940667	0.00416333		699.733	pEndo	0.941667	0.0217332		699.733	pEndo	1.002	0.0338674
		709.717	pEndo	1.00167	0.0639557		709.717	pEndo	0.932333	0.00378594		709.717	pEndo	0.942333	0.0200333		709.717	pEndo	1.00633	0.0300721
		719.733	pEndo	1.01833	0.0666133		719.733	pEndo	0.947333	0.00450925		719.733	pEndo	0.946333	0.0159478		719.733	pEndo	1.00267	0.0354448
		9.73333	N676Q	0.091	0.003		9.73333	N676Q	0.0916667	0.00378594		9.73333	N676Q	0.0896667	0.00057735		9.73333	N676Q	0.0906667	0.00057735
		19.7333	N676Q	0.0926667	0.0011547		19.7333	N676Q	0.0926667	0.00152753		19.7333	N676Q	0.0903333	0.00057735		19.7333	N676Q	0.091	0.001
		29.7333	N676Q	0.094	0.002		29.7333	N676Q	0.0913333	0.0011547		29.7333	N676Q	0.091	0.001		29.7333	N676Q	0.091	0.001
		39.7333	N676Q	0.0953333	0.00251661		39.7333	N676Q	0.092	0.001		39.7333	N676Q	0.091	0.001		39.7333	N676Q	0.0916667	0.0011547
		49.7333	N676Q	0.097	0.003		49.7333	N676Q	0.0923333	0.00057735		49.7333	N676Q	0.0916667	0.00057735		49.7333	N676Q	0.0923333	0.0023094
		59.7333	N676Q	0.0993333	0.00351188		59.7333	N676Q	0.0923333	0.00152753		59.7333	N676Q	0.0913333	0.00057735		59.7333	N676Q	0.092	0.001
		69.7333	N676Q	0.100667	0.00351188		69.7333	N676Q	0.093	0.001		69.7333	N676Q	0.0923333	0.00057735		69.7333	N676Q	0.0926667	0.0011547
		79.7333	N676Q	0.105	0.00458258		79.7333	N676Q	0.094	0.001		79.7333	N676Q	0.0923333	0.00057735		79.7333	N676Q	0.093	0.001
		89.7333	N676Q	0.11	0.0052915		89.7333	N676Q	0.095	0.001		89.7333	N676Q	0.0933333	0.00057735		89.7333	N676Q	0.0933333	0.0011547
		99.7333	N676Q	0.116	0.00556776		99.7333	N676Q	0.0956667	0.00152753		99.7333	N676Q	0.0943333	0.00057735		99.7333	N676Q	0.094	0.00173205
		109.733	N676Q	0.124333	0.00757188		109.733	N676Q	0.0993333	0.00305505		109.733	N676Q	0.097	1.69967e-17		109.733	N676Q	0.0946667	0.0023094
		119.733	N676Q	0.133333	0.0083865		119.733	N676Q	0.101	0.00360555		119.733	N676Q	0.0983333	0.00057735		119.733	N676Q	0.0956667	0.00251661
		129.733	N676Q	0.147333	0.010116		129.733	N676Q	0.102333	0.00378594		129.733	N676Q	0.0996667	0.00057735		129.733	N676Q	0.096	0.003
		139.733	N676Q	0.163333	0.0110151		139.733	N676Q	0.104	0.0043589		139.733	N676Q	0.101333	0.00057735		139.733	N676Q	0.097	0.004
		149.733	N676Q	0.180333	0.0127017		149.733	N676Q	0.102667	0.00416333		149.733	N676Q	0.102	0.001		149.733	N676Q	0.099	0.005
		159.733	N676Q	0.197	0.0113578		159.733	N676Q	0.105333	0.00568624		159.733	N676Q	0.104667	0.00057735		159.733	N676Q	0.1	0.006
		169.733	N676Q	0.219333	0.015308		169.733	N676Q	0.105333	0.00602771		169.733	N676Q	0.105667	0.00057735		169.733	N676Q	0.101333	0.00650641
		179.733	N676Q	0.241667	0.0168622		179.733	N676Q	0.106667	0.00650641		179.733	N676Q	0.107333	0.00057735		179.733	N676Q	0.102333	0.00750555
		189.733	N676Q	0.265667	0.0172143		189.733	N676Q	0.109333	0.00702377		189.733	N676Q	0.109667	0.00057735		189.733	N676Q	0.104333	0.00802081
		199.733	N676Q	0.306333	0.0221886		199.733	N676Q	0.115	0.00781025		199.733	N676Q	0.113	0.002		199.733	N676Q	0.104333	0.00802081
		209.733	N676Q	0.322	0.0200749		209.733	N676Q	0.114667	0.0080829		209.733	N676Q	0.114333	0.0011547		209.733	N676Q	0.106333	0.0090185
		219.733	N676Q	0.345667	0.0215019		219.733	N676Q	0.113667	0.0085049		219.733	N676Q	0.115333	0.00057735		219.733	N676Q	0.107333	0.0090185
		229.733	N676Q	0.371	0.0277849		229.733	N676Q	0.114	0.009		229.733	N676Q	0.116667	0.0011547		229.733	N676Q	0.107667	0.0085049
		239.733	N676Q	0.424333	0.0321299		239.733	N676Q	0.119	0.00818535		239.733	N676Q	0.117667	0.00208167		239.733	N676Q	0.107	0.007
		249.733	N676Q	0.436	0.030348		249.733	N676Q	0.120333	0.0090185		249.733	N676Q	0.119333	0.00251661		249.733	N676Q	0.109	0.007
		259.733	N676Q	0.449667	0.0300222		259.733	N676Q	0.119	0.00953939		259.733	N676Q	0.120667	0.00152753		259.733	N676Q	0.111	0.007
		269.733	N676Q	0.482667	0.0323161		269.733	N676Q	0.12	0.00953939		269.733	N676Q	0.121333	0.00251661		269.733	N676Q	0.111333	0.00650641
		279.733	N676Q	0.504667	0.037072		279.733	N676Q	0.119	0.0101489		279.733	N676Q	0.122	0.002		279.733	N676Q	0.112333	0.00550757
		289.733	N676Q	0.533	0.037		289.733	N676Q	0.119	0.0108167		289.733	N676Q	0.122	0.002		289.733	N676Q	0.113	0.00458258
		299.733	N676Q	0.547	0.0401497		299.733	N676Q	0.120333	0.0106927		299.733	N676Q	0.123	0.002		299.733	N676Q	0.114333	0.00416333
		309.733	N676Q	0.573667	0.0395517		309.733	N676Q	0.124667	0.0090185		309.733	N676Q	0.123667	0.00305505		309.733	N676Q	0.113	0.00264575
		319.733	N676Q	0.585333	0.0395517		319.733	N676Q	0.127	0.008544		319.733	N676Q	0.123667	0.00404145		319.733	N676Q	0.113333	0.0023094
		329.733	N676Q	0.599333	0.038553		329.733	N676Q	0.127667	0.0080829		329.733	N676Q	0.123333	0.00450925		329.733	N676Q	0.113667	0.00208167
		339.733	N676Q	0.607333	0.0430968		339.733	N676Q	0.128333	0.0100664		339.733	N676Q	0.126	0.004		339.733	N676Q	0.116667	0.00305505
		349.733	N676Q	0.623333	0.0366924		349.733	N676Q	0.129	0.00953939		349.733	N676Q	0.125667	0.00450925		349.733	N676Q	0.117	0.003
		359.733	N676Q	0.634	0.0357911		359.733	N676Q	0.128333	0.0106927		359.733	N676Q	0.126333	0.00404145		359.733	N676Q	0.118	0.003
		369.733	N676Q	0.645667	0.0352326		369.733	N676Q	0.128333	0.0106927		369.733	N676Q	0.126333	0.00404145		369.733	N676Q	0.118333	0.00305505
		379.733	N676Q	0.657667	0.0335012		379.733	N676Q	0.128	0.0111355		379.733	N676Q	0.126333	0.00404145		379.733	N676Q	0.119333	0.00305505
		389.733	N676Q	0.666333	0.0349476		389.733	N676Q	0.131667	0.0100167		389.733	N676Q	0.127	0.005		389.733	N676Q	0.118667	0.00321455
		399.733	N676Q	0.676	0.032187		399.733	N676Q	0.131667	0.0105987		399.733	N676Q	0.127333	0.00503322		399.733	N676Q	0.119667	0.00321455
		409.733	N676Q	0.682	0.0346987		409.733	N676Q	0.130333	0.0116762		409.733	N676Q	0.127667	0.0051316		409.733	N676Q	0.121	0.00360555
		419.733	N676Q	0.696	0.0346987		419.733	N676Q	0.131333	0.0116762		419.733	N676Q	0.128	0.00458258		419.733	N676Q	0.121333	0.00378594
		429.733	N676Q	0.702	0.037027		429.733	N676Q	0.129333	0.0123423		429.733	N676Q	0.127333	0.00472582		429.733	N676Q	0.122	0.00360555
		439.733	N676Q	0.718	0.0357911		439.733	N676Q	0.136	0.01		439.733	N676Q	0.128333	0.00602771		439.733	N676Q	0.121	0.0034641
		449.733	N676Q	0.723	0.0367151		449.733	N676Q	0.136667	0.0100167		449.733	N676Q	0.128667	0.0061101		449.733	N676Q	0.122	0.00360555
		459.733	N676Q	0.728667	0.0317857		459.733	N676Q	0.134667	0.0115902		459.733	N676Q	0.129	0.006245		459.733	N676Q	0.122667	0.00351188
		469.733	N676Q	0.737667	0.0299388		469.733	N676Q	0.134667	0.0115902		469.733	N676Q	0.128667	0.0061101		469.733	N676Q	0.122333	0.00305505
		479.733	N676Q	0.747333	0.0336204		479.733	N676Q	0.134333	0.0126623		479.733	N676Q	0.128667	0.0061101		479.733	N676Q	0.122667	0.00351188
		489.733	N676Q	0.754333	0.0379781		489.733	N676Q	0.133	0.0127671		489.733	N676Q	0.128333	0.00568624		489.733	N676Q	0.122667	0.00351188
		499.733	N676Q	0.763	0.0355106		499.733	N676Q	0.139333	0.010504		499.733	N676Q	0.129	0.00655744		499.733	N676Q	0.122	0.00360555
		509.733	N676Q	0.773	0.0373229		509.733	N676Q	0.138333	0.0120554		509.733	N676Q	0.129333	0.00665833		509.733	N676Q	0.123333	0.00351188
		519.733	N676Q	0.783	0.0425793		519.733	N676Q	0.136	0.0127671		519.733	N676Q	0.129333	0.0064291		519.733	N676Q	0.123	0.00360555
		529.733	N676Q	0.794	0.0425088		529.733	N676Q	0.135	0.0127671		529.733	N676Q	0.128667	0.00585947		529.733	N676Q	0.122667	0.00378594
		539.733	N676Q	0.796333	0.0378462		539.733	N676Q	0.134667	0.0132035		539.733	N676Q	0.128333	0.00568624		539.733	N676Q	0.121667	0.00378594
		549.733	N676Q	0.805667	0.040129		549.733	N676Q	0.133667	0.0132035		549.733	N676Q	0.128	0.0052915		549.733	N676Q	0.122	0.0034641
		559.733	N676Q	0.811667	0.038397		559.733	N676Q	0.136	0.0127671		559.733	N676Q	0.128667	0.00585947		559.733	N676Q	0.122	0.0034641
		569.733	N676Q	0.821	0.0398497		569.733	N676Q	0.136333	0.0133167		569.733	N676Q	0.128333	0.00568624		569.733	N676Q	0.122	0.0034641
		579.733	N676Q	0.837333	0.0386954		579.733	N676Q	0.143333	0.0100167		579.733	N676Q	0.128333	0.00665833		579.733	N676Q	0.120333	0.00251661
		589.733	N676Q	0.843	0.0425793		589.733	N676Q	0.141667	0.0125831		589.733	N676Q	0.129333	0.00737111		589.733	N676Q	0.121333	0.00321455
		599.733	N676Q	0.851	0.038223		599.733	N676Q	0.139	0.0127671		599.733	N676Q	0.128667	0.00680686		599.733	N676Q	0.120667	0.00378594
		609.733	N676Q	0.852333	0.0335012		609.733	N676Q	0.14	0.0131149		609.733	N676Q	0.128667	0.00680686		609.733	N676Q	0.120333	0.00321455
		619.733	N676Q	0.861333	0.0370045		619.733	N676Q	0.144333	0.0120554		619.733	N676Q	0.129333	0.00737111		619.733	N676Q	0.120667	0.00404145
		629.733	N676Q	0.870333	0.0378197		629.733	N676Q	0.141333	0.0133167		629.733	N676Q	0.129667	0.00757188		629.733	N676Q	0.121	0.005
		639.733	N676Q	0.876	0.0379868		639.733	N676Q	0.142	0.0137477		639.733	N676Q	0.129333	0.00737111		639.733	N676Q	0.120333	0.00450925
		649.733	N676Q	0.888	0.0381182		649.733	N676Q	0.141333	0.0142945		649.733	N676Q	0.129333	0.00814453		649.733	N676Q	0.120333	0.00503322
		659.733	N676Q	0.89	0.0395095		659.733	N676Q	0.142667	0.0141892		659.733	N676Q	0.129	0.00793725		659.733	N676Q	0.120333	0.00503322
		669.733	N676Q	0.898	0.0403609		669.733	N676Q	0.142333	0.0146401		669.733	N676Q	0.129	0.00793725		669.733	N676Q	0.120333	0.00503322
		679.733	N676Q	0.906	0.0403609		679.733	N676Q	0.141	0.0147309		679.733	N676Q	0.128667	0.00757188		679.733	N676Q	0.120333	0.00503322
		689.733	N676Q	0.916	0.0408412		689.733	N676Q	0.139	0.0147309		689.733	N676Q	0.128667	0.00757188		689.733	N676Q	0.12	0.00556776
		699.733	N676Q	0.925	0.0430929		699.733	N676Q	0.148333	0.0115036		699.733	N676Q	0.129	0.00793725		699.733	N676Q	0.119333	0.00503322
		709.717	N676Q	0.939667	0.0702163		709.717	N676Q	0.15	0.0115326		709.717	N676Q	0.129333	0.00832666		709.717	N676Q	0.119667	0.0061101
		719.733	N676Q	0.954	0.0817985		719.733	N676Q	0.146333	0.0140119		719.733	N676Q	0.129667	0.00929157		719.733	N676Q	0.120333	0.00737111

## Sheet: Figure 3B
Figure 3B
		plasmid	escape frequency
		pEndo	1.2844e-05
		pEndo	3.27526e-05
		pEndo	1.9883e-05
		pEndo	4.41667e-06
		pEndo	1.20388e-05
		pEnt-533	4.44444e-06
		pEnt-533	5.55556e-08
		pEnt-533	6.27273e-07
		pEnt-533	4.25139e-06
		pEnt-533	2.2e-06
		pEnt-933	2.69841e-07
		pEnt-933	1.34783e-06
		pEnt-933	1e-06
		pEnt-933	6.16279e-07
		pEnt-933	3.82353e-07
		pEnt-533 (reop)	4.77707e-08
		pEnt-533 (reop)	3.16742e-08
		pEnt-533 (reop)	1.68161e-08
		pEnt-533 (reop)	2.40084e-08
		pEnt-533 (reop)	4.82456e-07

## Sheet: Figure 3E
Figure 3B
		plasmid	pEnt-533	pEnt-933	pEndo
			2269	30	685
			336	1010	682
			336	1244	1398
			43	1112	197
			45	728	1398
			1082	336	577
			336	619	632
			1075	974	992
			40	255	1532
			336	2269	310
			336	33	194
			622	1536	1614
			336	432	1397
			368	2212	942
			338	420	411
			336	977	194
			338	627	1397
			336	333	194
			338	354	194
			1269	242	1723
			333	126	197
			684	1021	1330
			687	107	1666
			2129	333	1078
			338	538	1788
			336	333	1401
			2124	671	1401
			338	32	345
			336	1006	1145
			336	1075	690
			336	671	694
			411	253	950
			368	817	1645
			336	32	942
			1200	447	694
			642	345	694
			336	646	1053
			336	2030	1182
			642		346
			336		1188
			333		1295
			333		1648
			2124		26
			333		834
			336		832
			2127		1773
			333		1526
			336		696
			336		430
			336		594
			336		694
			642		942
			336		694
			85		568
			336		832
			336		2129
			336		1388
			336		82
			336		707
			1608		675
			2062		2051
			336		1492
			336		214
			336		225
			336		225
			338		1050
			336		990
			336		1002
			336		213
			336		564
			336		575
			336		1614
			336		222
			333		2104
			336		1636
			179
			336

## Sheet: Figure 4C
Figure 4C
		plasmid	escape frequency
		pEndo	3.27526e-05
		pEndo	1.9883e-05
		pEndo	4.96732e-06
		pEndo	4.41667e-06
		pEndo	1.20388e-05
		pEnt-533 (0.1)	4.44444e-06
		pEnt-533 (0.1)	5.55556e-08
		pEnt-533 (0.1)	6.27273e-07
		pEnt-533 (0.1)	4.25139e-06
		pEnt-533 (0.1)	2.2e-06
		pEnt-533 (0.36)	1.81159e-09
		pEnt-533 (0.36)	9.2827e-10
		pEnt-533 (0.36)	8.66551e-11
		pEnt-533 (0.36)	4.58015e-11
		pEnt-533 (0.36)	1.6e-08
		pEnt-533 (0.47)	1.63934e-10
		pEnt-533 (0.47)	1.32979e-10
		pEnt-533 (0.47)	9.43396e-11
		pEnt-533 (0.47)	7.82998e-11
		pEnt-533 (0.47)	1.32979e-10

## Sheet: Figure 4D
Figure 4D
		plasmid	doubling time (min)
		pEndo	93.767
		pEndo	77.2274
		pEndo	82.4613
		pEndo	77.9961
		pEndo	72.9786
		pEndo	80.8972
		pEndo	85.349
		pEndo	93.3345
		pEndo	80.0389
		pEnt-533 (0.1)	80.5616
		pEnt-533 (0.1)	87.5451
		pEnt-533 (0.1)	83.6181
		pEnt-533 (0.1)	82.521
		pEnt-533 (0.1)	92.1123
		pEnt-533 (0.1)	90.2266
		pEnt-533 (0.1)	85.0531
		pEnt-533 (0.1)	87.4029
		pEnt-533 (0.1)	86.4607
		pEnt-533 (0.36)	85.25
		pEnt-533 (0.36)	96.3943
		pEnt-533 (0.36)	93.8542
		pEnt-533 (0.36)	87.4029
		pEnt-533 (0.36)	92.1951
		pEnt-533 (0.36)	88.2299
		pEnt-533 (0.36)	95.4188
		pEnt-533 (0.36)	96.4415
		pEnt-533 (0.36)	84.2151
		pEnt-533 (0.47)	85.7148
		pEnt-533 (0.47)	86.7714
		pEnt-533 (0.47)	87.3675
		pEnt-533 (0.47)	87.3675
		pEnt-533 (0.47)	92.9078
		pEnt-533 (0.47)	100.869
		pEnt-533 (0.47)	90.3827
		pEnt-533 (0.47)	90.6184
		pEnt-533 (0.47)	93.9854

## Sheet: Figure 5D
Figure 5D
		plasmid	day	escape frequency
		pEndo	0	1.68421e-06
		pEndo	0	2.66667e-06
		pEndo	0	2.69231e-06
		pEndo	3	7.28571e-06
		pEndo	3	3.86486e-06
		pEndo	3	1.97436e-06
		pEndo	6	5.0375e-06
		pEndo	6	1.24545e-05
		pEndo	6	5.27778e-06
		pEndo	9	3.60204e-06
		pEndo	9	3.74157e-06
		pEndo	9	4.20388e-06
		pEndo	12	6.16822e-07
		pEndo	12	8.96e-07
		pEndo	12	1.0543e-06
		pEndo	15	1.28846e-06
		pEndo	15	1.74194e-07
		pEndo	15	2.41379e-07
		pEnt-533 (0.1)	0	7.5188e-08
		pEnt-533 (0.1)	0	4.73684e-08
		pEnt-533 (0.1)	0	1.72911e-08
		pEnt-533 (0.1)	3	2.47312e-07
		pEnt-533 (0.1)	3	6.13333e-07
		pEnt-533 (0.1)	3	2.38636e-07
		pEnt-533 (0.1)	6	7.08333e-07
		pEnt-533 (0.1)	6	1.06061e-06
		pEnt-533 (0.1)	6	4.64115e-07
		pEnt-533 (0.1)	9	1.72093e-06
		pEnt-533 (0.1)	9	3.9e-07
		pEnt-533 (0.1)	9	3.67742e-07
		pEnt-533 (0.1)	12	4.0675e-07
		pEnt-533 (0.1)	12	6.1008e-07
		pEnt-533 (0.1)	12	6.93291e-07
		pEnt-533 (0.1)	15	2.05405e-07
		pEnt-533 (0.1)	15	4.80167e-08
		pEnt-533 (0.1)	15	5.71848e-08
		pEnt-533 (0.47)	0	2.61404e-10
		pEnt-533 (0.47)	0	1.53782e-10
		pEnt-533 (0.47)	0	5.4359e-10
		pEnt-533 (0.47)	3	2.28571e-08
		pEnt-533 (0.47)	3	6.66667e-09
		pEnt-533 (0.47)	3	5e-09
		pEnt-533 (0.47)	6	4.39462e-09
		pEnt-533 (0.47)	6	9.63455e-10
		pEnt-533 (0.47)	6	1.69811e-09
		pEnt-533 (0.47)	9	2.5e-09
		pEnt-533 (0.47)	9	2.34694e-09
		pEnt-533 (0.47)	9	3.77358e-10
		pEnt-533 (0.47)	12	2.5641e-10
		pEnt-533 (0.47)	12	4.25287e-09
		pEnt-533 (0.47)	12	1.15789e-08
		pEnt-533 (0.47)	15	4.3956e-10
		pEnt-533 (0.47)	15	3.81679e-10
		pEnt-533 (0.47)	15	3.04878e-10

## Sheet: Figure 5E
Figure 5E
		plasmid	day	proportion Amp resistant cells
		empty vector	0	1.02717
		empty vector	0	0.969466
		empty vector	0	0.958333
		empty vector	3	0.965517
		empty vector	3	1.168
		empty vector	3	0.965812
		empty vector	6	1.17925
		empty vector	6	1.01379
		empty vector	6	1.23313
		empty vector	9	0.770588
		empty vector	9	1.51754
		empty vector	9	1.30233
		empty vector	12	4.26667
		empty vector	12	1.02273
		empty vector	12	1.22271
		empty vector	15	1.33953
		empty vector	15	1.76471
		empty vector	15	0.713656
		empty vector	18	6.63636
		empty vector	18	0.5625
		empty vector	18	0.718644
		empty vector	21	1.68548
		empty vector	21	0.789474
		empty vector	21	0.946701
		pEnt-533DcolE9	0	1.15267
		pEnt-533DcolE9	0	4.10256
		pEnt-533DcolE9	0	4.51852
		pEnt-533DcolE9	3	1.19091
		pEnt-533DcolE9	3	1.65354
		pEnt-533DcolE9	3	0.813008
		pEnt-533DcolE9	6	1.09649
		pEnt-533DcolE9	6	0.918919
		pEnt-533DcolE9	6	1.10435
		pEnt-533DcolE9	9	0.178571
		pEnt-533DcolE9	9	0.815
		pEnt-533DcolE9	9	0.942857
		pEnt-533DcolE9	12	0.857143
		pEnt-533DcolE9	12	0.785714
		pEnt-533DcolE9	12	0.776978
		pEnt-533DcolE9	15	0.708955
		pEnt-533DcolE9	15	0.453988
		pEnt-533DcolE9	15	0.755906
		pEnt-533DcolE9	18	0.746725
		pEnt-533DcolE9	18	0.788491
		pEnt-533DcolE9	18	0.686747
		pEnt-533DcolE9	21	0.364198
		pEnt-533DcolE9	21	0.433071
		pEnt-533DcolE9	21	0.467742
		pEnt-533 (0.47)	0	1
		pEnt-533 (0.47)	0	4
		pEnt-533 (0.47)	0	1.75
		pEnt-533 (0.47)	3	1.23684
		pEnt-533 (0.47)	3	1.03409
		pEnt-533 (0.47)	3	0.854749
		pEnt-533 (0.47)	6	1.0283
		pEnt-533 (0.47)	6	1.30216
		pEnt-533 (0.47)	6	0.795181
		pEnt-533 (0.47)	9	1.40625
		pEnt-533 (0.47)	9	1.09184
		pEnt-533 (0.47)	9	0.746377
		pEnt-533 (0.47)	12	1.08621
		pEnt-533 (0.47)	12	1.22981
		pEnt-533 (0.47)	12	0.774194
		pEnt-533 (0.47)	15	1.21302
		pEnt-533 (0.47)	15	1.04118
		pEnt-533 (0.47)	15	0.871681
		pEnt-533 (0.47)	18	1.5087
		pEnt-533 (0.47)	18	1.82911
		pEnt-533 (0.47)	18	0.709402
		pEnt-533 (0.47)	21	0.647727
		pEnt-533 (0.47)	21	0.589552
		pEnt-533 (0.47)	21	0.550562

[truncated: 2 more sheets: Figure 6C, Figure 6D]
